# Supplementary material for: ﻿Tiliasaxatilis (Malvaceae), a new species from limestone areas of Guangxi, China
Source: PhytoKeys. 2025 Jan 29;251:233–40. doi: 10.3897/phytokeys.251.141836 (PMC11799845; doi:10.3897/phytokeys.251.141836)
Supplement: XML Treatment for Tilia saxatilis [file phytokeys.251.141836-treatment1.xml]

<!DOCTYPE tp:taxon-treatment
  PUBLIC "-//TaxonX//DTD Taxonomic Treatment Publishing DTD v0 20100105//EN" "tax-treatment-NSO.dtd">
<tp:taxon-treatment xmlns:tp="http://www.plazi.org/taxpub"><tp:treatment-meta><kwd-group><label>Taxon classification</label><kwd>
              <named-content content-type="kingdom">Plantae</named-content>
            </kwd><kwd>
              <named-content content-type="order">Malvales</named-content>
            </kwd><kwd>
              <named-content content-type="family">Malvaceae</named-content>
            </kwd></kwd-group><mixed-citation publication-type="journal"><person-group><name><surname>Lu</surname><given-names>Zhao-Cen</given-names></name><name><surname>Chang</surname><given-names>Shi-Li</given-names></name><name><surname>Mo</surname><given-names>Ming-Lin</given-names></name><name><surname>Wu</surname><given-names>You-Dong</given-names></name><name><surname>Xu</surname><given-names>Wei-Bin</given-names></name></person-group><article-title>﻿<italic><tp:taxon-name><tp:taxon-name-part taxon-name-part-type="genus" reg="Tilia">Tilia</tp:taxon-name-part><tp:taxon-name-part taxon-name-part-type="species" reg="saxatilis">saxatilis</tp:taxon-name-part></tp:taxon-name></italic> (<tp:taxon-name><tp:taxon-name-part taxon-name-part-type="family">Malvaceae</tp:taxon-name-part></tp:taxon-name>), a new species from limestone areas of Guangxi, China</article-title><source>PhytoKeys</source><day>29</day><month>01</month><year>2025</year><volume>251</volume><fpage>233</fpage><lpage>240</lpage><pub-id pub-id-type="doi">10.3897/phytokeys.251.141836</pub-id></mixed-citation></tp:treatment-meta><tp:nomenclature><label>﻿</label><tp:taxon-name>
            <object-id xmlns:xlink="http://www.w3.org/1999/xlink" content-type="arpha" xlink:type="simple">F6CAD151-C840-54CF-8014-305006360C57</object-id>
            <tp:taxon-name-part taxon-name-part-type="genus" reg="Tilia">Tilia</tp:taxon-name-part>
            <tp:taxon-name-part taxon-name-part-type="species" reg="saxatilis">saxatilis</tp:taxon-name-part>
            <object-id xmlns:xlink="http://www.w3.org/1999/xlink" content-type="ipni" xlink:type="simple">urn:lsid:ipni.org:names:77355914-1</object-id>
          </tp:taxon-name><tp:taxon-authority>Z.C.Lu &amp; W.B.Xu</tp:taxon-authority><tp:taxon-status xmlns:xlink="http://www.w3.org/1999/xlink" xlink:type="simple">sp. nov.</tp:taxon-status><xref ref-type="fig" rid="F1">Figs 1</xref><xref ref-type="fig" rid="F2">, 2</xref><xref ref-type="fig" rid="F3">, 3 Chinese name: shí shān duàn (石山椴)</xref></tp:nomenclature><tp:treatment-sec sec-type="diagnosis" id="SECID0EBHAC"><title>Diagnosis.</title><p>This new species is similar to <italic><tp:taxon-name><tp:taxon-name-part taxon-name-part-type="genus" reg="Tilia">Tilia</tp:taxon-name-part><tp:taxon-name-part taxon-name-part-type="species" reg="tuan">tuan</tp:taxon-name-part></tp:taxon-name></italic> Szyszyl., but differs in having leaf blades that are oblong or ovate-oblong (vs. narrowly ovate or ovate-oblong to ovate-orbicular), margins entire (vs. entire or with a few minute teeth near apex or prominently dentate); fruit ellipsoid (vs. globose or obovoid-globose), 5-angled (vs. not ridged), apex acute (vs. rounded).</p><fig id="F1" position="float" orientation="portrait"><object-id xmlns:xlink="http://www.w3.org/1999/xlink" content-type="doi" xlink:type="simple">10.3897/phytokeys.251.141836.figure1</object-id><object-id xmlns:xlink="http://www.w3.org/1999/xlink" content-type="arpha" xlink:type="simple">149D77AE-55DF-574C-86C9-5C3C3A676F68</object-id><label>Figure 1.</label><caption><p><italic><tp:taxon-name><tp:taxon-name-part taxon-name-part-type="genus" reg="Tilia">Tilia</tp:taxon-name-part><tp:taxon-name-part taxon-name-part-type="species" reg="saxatilis">saxatilis</tp:taxon-name-part></tp:taxon-name></italic> sp. nov. <bold>A</bold> habit <bold>B</bold> winter buds <bold>C</bold> flowering branches <bold>D</bold> trunk <bold>E</bold> fruiting branches <bold>F</bold> habitat (White circle shows where the new species grow).</p></caption><graphic xmlns:xlink="http://www.w3.org/1999/xlink" xlink:href="phytokeys-251-233_article-141836__-g001.jpg" position="float" orientation="portrait" xlink:type="simple" id="oo_1238086.jpg"><uri content-type="original_file" xlink:type="simple">https://binary.pensoft.net/fig/1238086</uri></graphic></fig></tp:treatment-sec><tp:treatment-sec sec-type="material" id="SECID0EWIAC"><title>Type.</title><p>China • Guangxi: Hechi City, Du’an County, Bao’an Town, Shangzhen Village, Nongwen, around the point <named-content xmlns:xlink="http://www.w3.org/1999/xlink" content-type="dwc:verbatimCoordinates" xlink:type="simple"><named-content content-type="geo-json" specific-use="{&#34;type&#34;:&#34;Point&#34;,&#34;coordinates&#34;:[107.828760,24.079994]}" id="NCID0E6IAC" xlink:type="simple">24.07999417°N, 107.82876°E</named-content></named-content>, limestone slope, alt. 769 m, 28 September 2023, <italic>W. B. Xu, Z. C. Lu, M. L Mo, S. L. Chang &amp; J. Q. Huang 17323</italic> (holotype: IBK00464802; isotypes: IBK00464803, IBK00464804, IBSC, PE).</p></tp:treatment-sec><tp:treatment-sec sec-type="description" id="SECID0EGJAC"><title>Description.</title><p>Trees 5–15 m tall, DBH 10–80 cm. Bark dark grey; branchlets glabrous; winter buds ovoid, glabrous or slightly hairy at tip. Petiole 0.8–2 cm long, glabrous; leaf blades oblong or ovate-oblong, (3.5–)4.5–10(–14.4) cm long, 2–5.5(–6.2) cm wide, thickly papery, glabrous on both sides, with brown tuft domatia in vein axils of abaxial surface, lateral veins 7–8 pairs, raised on abaxial surface, reticulate veins distinct abaxially, base oblique, truncate or cordate, margins entire, apex acuminate. Cymes 5–16-flowered, 3.5–6 cm long, peduncles glabrous. Bracts narrowly oblong, 3.8–9 cm long, 1–2 cm wide, adnate to peduncle for 1/3–2/5 of its length, glabrous or adaxially slightly hairy along mid-vein, apex obtuse, sessile. Pedicels 2–4 mm long, glabrous. Sepals 5, ovate, 4.5–5 mm long, abaxially tomentose, adaxially tomentose or with long tomentose at base. Petals oblong, 5–6 mm long, glabrous. Stamens ca. 2 mm long, glabrous; staminodes 5, slightly smaller than petals, glabrous. Ovary densely tomentose; style 1–2 mm long, glabrous. Fruit ellipsoid, 5-angled, 8–12 mm long, 5–6 mm wide, densely appressed tomentose, apex acute; exocarp woody, hard, indehiscent. Seed ellipsoid, ca. 5 mm long.</p><fig id="F2" position="float" orientation="portrait"><object-id xmlns:xlink="http://www.w3.org/1999/xlink" content-type="doi" xlink:type="simple">10.3897/phytokeys.251.141836.figure2</object-id><object-id xmlns:xlink="http://www.w3.org/1999/xlink" content-type="arpha" xlink:type="simple">4A4F79D1-B100-55AF-A3F7-0F4A9AAF6435</object-id><label>Figure 2.</label><caption><p><italic><tp:taxon-name><tp:taxon-name-part taxon-name-part-type="genus" reg="Tilia">Tilia</tp:taxon-name-part><tp:taxon-name-part taxon-name-part-type="species" reg="saxatilis">saxatilis</tp:taxon-name-part></tp:taxon-name></italic> sp. nov. <bold>A</bold> leaf in abaxial view (Red circle shows tuft domatia in vein axils) <bold>B</bold> bract in abaxial view <bold>C</bold> bract and cyme <bold>D</bold> bract and infructescence <bold>E</bold> flower in frontal view <bold>F</bold> flower in lateral view <bold>G</bold> flower in dorsal view <bold>H</bold> dissection of flower <bold>I</bold> fruits <bold>J</bold> seeds.</p></caption><graphic xmlns:xlink="http://www.w3.org/1999/xlink" xlink:href="phytokeys-251-233_article-141836__-g002.jpg" position="float" orientation="portrait" xlink:type="simple" id="oo_1238087.jpg"><uri content-type="original_file" xlink:type="simple">https://binary.pensoft.net/fig/1238087</uri></graphic></fig></tp:treatment-sec><tp:treatment-sec sec-type="etymology" id="SECID0EXKAC"><title>Etymology.</title><p>The specific epithet ‘<italic>saxatilis</italic>’ refers to the limestone habitats of this new species.</p></tp:treatment-sec><tp:treatment-sec sec-type="phenology" id="SECID0EHLAC"><title>Phenology.</title><p>Flowering July and fruiting from September to October.</p></tp:treatment-sec><tp:treatment-sec sec-type="distribution" id="SECID0EMLAC"><title>Distribution and habitat.</title><p><italic><tp:taxon-name><tp:taxon-name-part taxon-name-part-type="genus" reg="Tilia">Tilia</tp:taxon-name-part><tp:taxon-name-part taxon-name-part-type="species" reg="saxatilis">saxatilis</tp:taxon-name-part></tp:taxon-name></italic> has only been collected from five localities restricted to central Guangxi of China. It grows sporadically in forests on limestone slopes, rare on peaks, at an elevation of 700–950 m. The type localities are typical limestone karst landform and belong to the southern subtropical monsoon climate areas, the average annual temperature being 18–21 °C; the annual sunshine duration is 1220–1590 hours and the annual accumulated temperature is about 6300 °C; the annual average relative humidity is 74–80%; the average annual rainfall is 1250–1680 mm and the evaporation is 1210–1650 mm.</p><fig id="F3" position="float" orientation="portrait"><object-id xmlns:xlink="http://www.w3.org/1999/xlink" content-type="doi" xlink:type="simple">10.3897/phytokeys.251.141836.figure3</object-id><object-id xmlns:xlink="http://www.w3.org/1999/xlink" content-type="arpha" xlink:type="simple">2C0B3640-A890-5E60-9E7B-7B0CDE6A069D</object-id><label>Figure 3.</label><caption><p>The holotype sheet of <italic><tp:taxon-name><tp:taxon-name-part taxon-name-part-type="genus" reg="Tilia">Tilia</tp:taxon-name-part><tp:taxon-name-part taxon-name-part-type="species" reg="saxatilis">saxatilis</tp:taxon-name-part></tp:taxon-name></italic> (IBK).</p></caption><graphic xmlns:xlink="http://www.w3.org/1999/xlink" xlink:href="phytokeys-251-233_article-141836__-g003.jpg" position="float" orientation="portrait" xlink:type="simple" id="oo_1238088.jpg"><uri content-type="original_file" xlink:type="simple">https://binary.pensoft.net/fig/1238088</uri></graphic></fig></tp:treatment-sec><tp:treatment-sec sec-type="conservation status" id="SECID0EVMAC"><title>Conservation status.</title><p>The new species has been found in two localities in Du’an County and three localities in Dahua County, Guangxi, China. These five localities are in the assessment area of Southwest Karst National Park, which is currently being prepared. The extent of occurrence is about 960 km<sup>2</sup> (&lt; 5000 km<sup>2</sup>) and its occupancy area is predicted to continuously decline in the future due to grazing and firewood collection by local people. Therefore, according to the IUCN Red List Categories and Criteria (<xref ref-type="bibr" rid="B2">IUCN Standards and Petitions Committee 2022</xref>), <italic><tp:taxon-name><tp:taxon-name-part taxon-name-part-type="genus" reg="Tilia">Tilia</tp:taxon-name-part><tp:taxon-name-part taxon-name-part-type="species" reg="saxatilis">saxatilis</tp:taxon-name-part></tp:taxon-name></italic> should be considered in the Endangered (<abbrev xmlns:xlink="http://www.w3.org/1999/xlink" xlink:title="Endangered" id="ABBRID0EONAC" xlink:type="simple">EN</abbrev>) [B1ab(iii)] category at present.</p></tp:treatment-sec><tp:treatment-sec sec-type="material" id="SECID0ESNAC"><title>Additional specimens examined (paratypes).</title><p>China • Guangxi: Dahua County, Qibainong Town, Nonghe Village, Nongge, around the point <named-content xmlns:xlink="http://www.w3.org/1999/xlink" content-type="dwc:verbatimCoordinates" xlink:type="simple"><named-content content-type="geo-json" specific-use="{&#34;type&#34;:&#34;Point&#34;,&#34;coordinates&#34;:[107.727671,24.121001]}" id="NCID0E2NAC" xlink:type="simple">24.121001°N, 107.727671°E</named-content></named-content>, limestone slope; alt. 880 m; 19 July 2023; <italic>W. B. Xu, Z. C. Lu, M. L Mo, S. L. Chang &amp; J. Q. Huang 16285</italic> (IBK, KUN, PE) • ibid.; 19 July 2023; <italic>W. B. Xu, Z. C. Lu, M. L Mo, S. L. Chang &amp; J. Q. Huang 16312</italic> (IBK, CSH, IBSC) • Du’an County, Bao’an Town, Shangzhen Village, Nongwen, around the point <named-content xmlns:xlink="http://www.w3.org/1999/xlink" content-type="dwc:verbatimCoordinates" xlink:type="simple"><named-content content-type="geo-json" specific-use="{&#34;type&#34;:&#34;Point&#34;,&#34;coordinates&#34;:[107.828760,24.079994]}" id="NCID0EHOAC" xlink:type="simple">24.07999417°N, 107.82876°E</named-content></named-content>, limestone slope; alt. 769 m; 28 September 2023; <italic>W. B. Xu, Z. C. Lu, M. L Mo, S. L. Chang &amp; J. Q. Huang 17300</italic> (IBK) • ibid.; 28 September 2023; <italic>W. B. Xu, Z. C. Lu, M. L Mo, S. L. Chang &amp; J. Q. Huang 17301</italic> (IBK, GXMG, GXMI) • ibid.; 28 September 2023; <italic>W. B. Xu, Z. C. Lu, M. L Mo, S. L. Chang &amp; J. Q. Huang 17302</italic> (IBK, GXMI) • ibid.; 28 September 2023; <italic>W. B. Xu, Z. C. Lu, M. L Mo, S. L. Chang &amp; J. Q. Huang 17303</italic> (IBK, GXMG, CSH) • ibid.; 28 September 2023; <italic>W. B. Xu, Z. C. Lu, M. L Mo, S. L. Chang &amp; J. Q. Huang 17322</italic> (IBK, PE, KUN) • Du’an County, Bao’an Town, Yuanli Village, Nongkou, around the point <named-content xmlns:xlink="http://www.w3.org/1999/xlink" content-type="dwc:verbatimCoordinates" xlink:type="simple"><named-content content-type="geo-json" specific-use="{&#34;type&#34;:&#34;Point&#34;,&#34;coordinates&#34;:[107.811669,24.109440]}" id="NCID0EZOAC" xlink:type="simple">24.10944°N, 107.811669°E</named-content></named-content>, limestone slope; alt. 860 m; 30 September 2023; <italic>W. B. Xu, Z. C. Lu, M. L Mo, S. L. Chang &amp; J. Q. Huang 17367</italic> (IBK) • ibid.; 30 September 2023; <italic>W. B. Xu, Z. C. Lu, M. L Mo, S. L. Chang &amp; J. Q. Huang 17368</italic> (IBK) • Dahua County, Bansheng Town, Nongcong Village, Nongji, around the point <named-content xmlns:xlink="http://www.w3.org/1999/xlink" content-type="dwc:verbatimCoordinates" xlink:type="simple"><named-content content-type="geo-json" specific-use="{&#34;type&#34;:&#34;Point&#34;,&#34;coordinates&#34;:[107.757219,24.222708]}" id="NCID0EFPAC" xlink:type="simple">24°13′21.75″N, 107°45′25.99″E</named-content></named-content>, limestone slope; alt. 936 m; 1 October 2023; <italic>W. B. Xu, Z. C. Lu, M. L Mo, S. L. Chang &amp; J. Q. Huang 17403</italic> (IBK) • Dahua County, Qibainong Town, Nongjing Village, Baxiang, around the point <named-content xmlns:xlink="http://www.w3.org/1999/xlink" content-type="dwc:verbatimCoordinates" xlink:type="simple"><named-content content-type="geo-json" specific-use="{&#34;type&#34;:&#34;Point&#34;,&#34;coordinates&#34;:[107.773282,24.088763]}" id="NCID0EPPAC" xlink:type="simple">24.088763°N, 107.773282°E</named-content></named-content>, limestone peak; alt. 920 m; 4 October 2023; <italic>W. B. Xu, Z. C. Lu, M. L Mo, S. L. Chang &amp; J. Q. Huang 17503</italic> (IBK).</p></tp:treatment-sec><tp:treatment-sec sec-type="notes" id="SECID0EWPAC"><title>Notes.</title><p><italic><tp:taxon-name><tp:taxon-name-part taxon-name-part-type="genus" reg="Tilia">Tilia</tp:taxon-name-part><tp:taxon-name-part taxon-name-part-type="species" reg="saxatilis">saxatilis</tp:taxon-name-part></tp:taxon-name></italic> has glabrous branchlets, leaf blades base oblique, truncate or cordate, abaxially hairy only in vein axils, bracts narrowly oblong, adnate to inflorescence peduncle, sessile, staminodes 5 and fruits indehiscent. Based on these morphological characters, <italic><tp:taxon-name><tp:taxon-name-part taxon-name-part-type="genus" reg="Tilia">T.</tp:taxon-name-part><tp:taxon-name-part taxon-name-part-type="species" reg="saxatilis">saxatilis</tp:taxon-name-part></tp:taxon-name></italic> is similar to <italic><tp:taxon-name><tp:taxon-name-part taxon-name-part-type="genus" reg="Tilia">T.</tp:taxon-name-part><tp:taxon-name-part taxon-name-part-type="species" reg="tuan">tuan</tp:taxon-name-part></tp:taxon-name></italic> (<xref ref-type="bibr" rid="B7">Tang et al. 2007</xref>), but differs from the latter in having leaf blades that are oblong or ovate-oblong, margin entire, fruit ellipsoid, 5-angled, apex acute. The morphological differences between <italic><tp:taxon-name><tp:taxon-name-part taxon-name-part-type="genus" reg="Tilia">T.</tp:taxon-name-part><tp:taxon-name-part taxon-name-part-type="species" reg="saxatilis">saxatilis</tp:taxon-name-part></tp:taxon-name></italic> and <italic><tp:taxon-name><tp:taxon-name-part taxon-name-part-type="genus" reg="Tilia">T.</tp:taxon-name-part><tp:taxon-name-part taxon-name-part-type="species" reg="tuan">tuan</tp:taxon-name-part></tp:taxon-name></italic> are shown in Table <xref ref-type="table" rid="T1">1</xref>.</p><table-wrap id="T1" position="float" orientation="portrait"><label>Table 1.</label><caption><p>Morphological characters distinguishing <italic><tp:taxon-name><tp:taxon-name-part taxon-name-part-type="genus" reg="Tilia">T.</tp:taxon-name-part><tp:taxon-name-part taxon-name-part-type="species" reg="saxatilis">saxatilis</tp:taxon-name-part></tp:taxon-name></italic> from <italic><tp:taxon-name><tp:taxon-name-part taxon-name-part-type="genus" reg="Tilia">T.</tp:taxon-name-part><tp:taxon-name-part taxon-name-part-type="species" reg="tuan">tuan</tp:taxon-name-part></tp:taxon-name></italic>.</p></caption><table id="TID0EXJAE" rules="all"><tbody><tr><th rowspan="1" colspan="1">Characters</th><th rowspan="1" colspan="1">
                    <italic>
                      <tp:taxon-name><tp:taxon-name-part taxon-name-part-type="genus" reg="Tilia">T.</tp:taxon-name-part><tp:taxon-name-part taxon-name-part-type="species" reg="saxatilis">saxatilis</tp:taxon-name-part></tp:taxon-name>
                    </italic>
                  </th><th rowspan="1" colspan="1">
                    <italic>
                      <tp:taxon-name><tp:taxon-name-part taxon-name-part-type="genus" reg="Tilia">T.</tp:taxon-name-part><tp:taxon-name-part taxon-name-part-type="species" reg="tuan">tuan</tp:taxon-name-part></tp:taxon-name>
                    </italic>
                  </th></tr><tr><td rowspan="1" colspan="1">Branchlets</td><td rowspan="1" colspan="1">Glabrous</td><td rowspan="1" colspan="1">Glabrous or tomentose</td></tr><tr><td rowspan="1" colspan="1">Leaf blades</td><td rowspan="1" colspan="1">Oblong or ovate-oblong, margin entire</td><td rowspan="1" colspan="1">Narrowly ovate or ovate-oblong to ovate-orbicular, margin entire or with a few minute teeth near apex or prominently dentate</td></tr><tr><td rowspan="1" colspan="1">Cymes</td><td rowspan="1" colspan="1">5–16-flowered, 3.5–6 cm long</td><td rowspan="1" colspan="1">3–22-flowered, 5–14 cm long</td></tr><tr><td rowspan="1" colspan="1">Bracts</td><td rowspan="1" colspan="1">3.8–9 cm long, 1–2 cm wide, sessile</td><td rowspan="1" colspan="1">6–16 cm long, 1–3 cm wide, sessile or with stalks 5–8 mm long</td></tr><tr><td rowspan="1" colspan="1">Pedicel</td><td rowspan="1" colspan="1">2–4 mm long</td><td rowspan="1" colspan="1">4–9 mm long</td></tr><tr><td rowspan="1" colspan="1">Fruit</td><td rowspan="1" colspan="1">Ellipsoid, 5-angled, apex acute</td><td rowspan="1" colspan="1">Globose or obovoid-globose, not ridged, apex rounded</td></tr></tbody></table></table-wrap><p>In addition, several schemes for subdividing the genus <italic><tp:taxon-name><tp:taxon-name-part taxon-name-part-type="genus" reg="Tilia">Tilia</tp:taxon-name-part></tp:taxon-name></italic> have been described (<xref ref-type="bibr" rid="B1">Chang 1989</xref>; <xref ref-type="bibr" rid="B9">Zhuge and Tang 1995</xref>; <xref ref-type="bibr" rid="B5">Pigott 2012</xref>) and, according to the different morphological characteristics, <italic><tp:taxon-name><tp:taxon-name-part taxon-name-part-type="genus" reg="Tilia">T.</tp:taxon-name-part><tp:taxon-name-part taxon-name-part-type="species" reg="saxatilis">saxatilis</tp:taxon-name-part></tp:taxon-name></italic> would be placed in different position. <xref ref-type="bibr" rid="B1">Chang (1989)</xref> gave two sections for <italic><tp:taxon-name><tp:taxon-name-part taxon-name-part-type="genus" reg="Tilia">Tilia</tp:taxon-name-part></tp:taxon-name></italic> in the "Flora Republicae Popularis Sinicae"; <italic><tp:taxon-name><tp:taxon-name-part taxon-name-part-type="genus" reg="Tilia">T.</tp:taxon-name-part><tp:taxon-name-part taxon-name-part-type="species" reg="saxatilis">saxatilis</tp:taxon-name-part></tp:taxon-name></italic> would be placed in the sect. <tp:taxon-name><tp:taxon-name-part taxon-name-part-type="genus" reg="Tilia"/><tp:taxon-name-part taxon-name-part-type="section" reg="Tilia">Tilia</tp:taxon-name-part></tp:taxon-name> L. based on the fruit indehiscent when dry. <xref ref-type="bibr" rid="B9">Zhuge and Tang (1995)</xref> divided <italic><tp:taxon-name><tp:taxon-name-part taxon-name-part-type="genus" reg="Tilia">Tilia</tp:taxon-name-part></tp:taxon-name></italic> into three sections; <italic><tp:taxon-name><tp:taxon-name-part taxon-name-part-type="genus" reg="Tilia">T.</tp:taxon-name-part><tp:taxon-name-part taxon-name-part-type="species" reg="saxatilis">saxatilis</tp:taxon-name-part></tp:taxon-name></italic> would be placed in the sect. <tp:taxon-name><tp:taxon-name-part taxon-name-part-type="genus" reg="Tilia"/><tp:taxon-name-part taxon-name-part-type="section" reg="Lindnera">Lindnera</tp:taxon-name-part></tp:taxon-name> Reichb. based on the woody fruit exocarp. In <xref ref-type="bibr" rid="B5">Pigott’s (2012)</xref> monograph, the genus <italic><tp:taxon-name><tp:taxon-name-part taxon-name-part-type="genus" reg="Tilia">Tilia</tp:taxon-name-part></tp:taxon-name></italic> was divided into four sections; <italic><tp:taxon-name><tp:taxon-name-part taxon-name-part-type="genus" reg="Tilia">T.</tp:taxon-name-part><tp:taxon-name-part taxon-name-part-type="species" reg="saxatilis">saxatilis</tp:taxon-name-part></tp:taxon-name></italic> would be placed in the section <tp:taxon-name><tp:taxon-name-part taxon-name-part-type="genus" reg="Tilia"/><tp:taxon-name-part taxon-name-part-type="section" reg="Astrophilyra">Astrophilyra</tp:taxon-name-part></tp:taxon-name> V. Engler based on the leaf blades upper surface green, glabrous, lower surface pale green, hairy only in vein axils, fruits not splitting, flowers with staminodes.</p></tp:treatment-sec><ref-list><ref id="B2"><mixed-citation xmlns:xlink="http://www.w3.org/1999/xlink" xlink:type="simple">IUCN Standards and Petitions Committee (<year>2022</year>) Guidelines for using the IUCN Red List Categories and Criteria. Version 16. Prepared by the Standards and Petitions Committee of the IUCN Species Survival Commission. <ext-link xlink:href="https://www.iucnredlist.org/resources/redlistguidelines" ext-link-type="uri" xlink:type="simple">https://www.iucnredlist.org/resources/redlistguidelines</ext-link> [accessed on 13 November 2024]</mixed-citation></ref><ref id="B7"><mixed-citation xmlns:xlink="http://www.w3.org/1999/xlink" xlink:type="simple"><person-group><name name-style="western"><surname>Tang</surname><given-names>Y</given-names></name><name name-style="western"><surname>Gilbert</surname><given-names>MG</given-names></name><name name-style="western"><surname>Dorr</surname><given-names>LJ</given-names></name></person-group> (<year>2007</year>) <article-title><italic><tp:taxon-name><tp:taxon-name-part taxon-name-part-type="genus">Tilia</tp:taxon-name-part></tp:taxon-name></italic>.</article-title> In: <person-group><name name-style="western"><surname>Wu</surname><given-names>ZY</given-names></name><name name-style="western"><surname>Raven</surname><given-names>PH</given-names></name><name name-style="western"><surname>Hong</surname><given-names>DY</given-names></name></person-group> (<role>Eds</role>) <issue-title>Flora of China.</issue-title><source>Vol. 12. Science Press, Beijing and Missouri Botanical Garden Press, St. Louis</source>, <fpage>240</fpage>–<lpage>248</lpage>.</mixed-citation></ref><ref id="B1"><mixed-citation xmlns:xlink="http://www.w3.org/1999/xlink" xlink:type="simple"><person-group><name name-style="western"><surname>Chang</surname><given-names>HT</given-names></name></person-group> (<year>1989</year>) <article-title><italic><tp:taxon-name><tp:taxon-name-part taxon-name-part-type="genus">Tilia</tp:taxon-name-part></tp:taxon-name></italic>.</article-title> In: <person-group><name name-style="western"><surname>Chang</surname><given-names>HT</given-names></name><name name-style="western"><surname>Miau</surname><given-names>RH</given-names></name></person-group> (<role>Eds</role>) <issue-title>Flora Republicae Popularis Sinicae.</issue-title><source>Vol. 49 (1). Science Press, Beijing</source>, <fpage>51</fpage>–<lpage>76</lpage>.</mixed-citation></ref><ref id="B9"><mixed-citation xmlns:xlink="http://www.w3.org/1999/xlink" xlink:type="simple"><person-group><name name-style="western"><surname>Zhuge</surname><given-names>R</given-names></name><name name-style="western"><surname>Tang</surname><given-names>Y</given-names></name></person-group> (<year>1995</year>) <article-title>Morphological evolution and biogeography of <italic><tp:taxon-name><tp:taxon-name-part taxon-name-part-type="genus">Tilia</tp:taxon-name-part></tp:taxon-name></italic>.</article-title><source>Journal of Southwest Forestry College</source><volume>15</volume>(<issue>4</issue>): <fpage>1</fpage>–<lpage>14</lpage>.</mixed-citation></ref><ref id="B5"><mixed-citation xmlns:xlink="http://www.w3.org/1999/xlink" xlink:type="simple"><person-group><name name-style="western"><surname>Pigott</surname><given-names>CD</given-names></name></person-group> (<year>2012</year>) Lime-trees and basswoods: A biological monograph of the genus <italic><tp:taxon-name><tp:taxon-name-part taxon-name-part-type="genus">Tilia</tp:taxon-name-part></tp:taxon-name></italic>. Cambridge University Press, Cambridge, 45–247. <ext-link xlink:href="10.1017/CBO9781139033275" ext-link-type="doi" xlink:type="simple">https://doi.org/10.1017/CBO9781139033275</ext-link></mixed-citation></ref></ref-list></tp:taxon-treatment>
